# Supplementary material for: Impact of Harvest Periods on the Physicochemical and Flavour Characteristics of Sichuan Pepper (Zanthoxylum bungeanum Maxim)
Source: Foods. 2025 Mar 26;14(7):1155. doi: 10.3390/foods14071155 (PMC11988949; doi:10.3390/foods14071155)
Supplement: Supplementary file 1 [file foods-14-01155-s001.zip]

Archive with 1 entries (1 files):
- foods-3540758-supplementary.xlsx
