# Supplementary material for: Impact of Harvest Periods on the Physicochemical and Flavour Characteristics of Sichuan Pepper (Zanthoxylum bungeanum Maxim)
Source: Foods. 2025 Mar 26;14(7):1155. doi: 10.3390/foods14071155 (PMC11988949; doi:10.3390/foods14071155)
Supplement: Supplementary file 1 [file foods-14-01155-s001.zip › foods-3540758-supplementary.xlsx]

## Sheet: Table S1
Table S1 The relative contents of volatile substances in Sichuan pepper at different harvest periods
Compounds	Relative content(%)
	LSA	LSB	LSC	LSD	LSE
beta-Terpineol	-	0.16±0.01a	0.15±0.02a	0.45±0.09b	0.30±0.02b
Sabinene	-	-	0.09±0.01a	0.11±0.01a	0.08±0.00a
(-)-Carveol	0.03±0.01a	0.09±0.01a	-	-	-
alpha-Terpineol	0.20±0.04a	0.16±0.03a	-	-	-
(e)-citral	-	-	0.03±0.01a	0.17±0.02a	0.10±0.01a
(z)-3,7-dimethylocta-2,6-dienal	-	-	-	0.09±0.01a	0.08±0.01a
Decanal	-	0.03±0.01a	0.06±0.01b	0.06±0.01b	0.04±0.01ab
Geranial	-	-	-	0.08±0.01a	0.03±0.01a
1-Nonanal	-	-	-	0.07±0.01a	0.06±0.01a
Undecanal	-	-	0.05±0.01a	0.04±0.01a	0.04±0.01a
Citronellal	-	-	-	0.07±0.01a	0.05±0.01a
(1S)-(1)-beta-Pinene	-	7.54±0.30b	6.17±0.20a	7.05±0.81ab	6.73±0.26ab
Pinene	-	0.21±0.01b	0.10±0.01a	0.41±0.05b	0.22±0.03b
3-carene	0.05±0.01cd	0.08±0.01c	0.04±0.01d	0.35±0.03a	0.26±0.04b
D-Limonene	7.72±0.47d	9.40±0.35d	34.43±1.88a	29.88±1.26b	15.84±0.66c
α-Ocimene	0.44±0.01d	0.63±0.05c	0.82±0.10c	1.53±0.25b	2.51±0.41a
alpha-pinene	0.03±0.01c	0.52±0.03b	0.55±0.03b	0.48±0.08b	2.81±0.45a
Alpha-Humulene	-	-	0.15±0.01a	0.55±0.07a	1.18±0.08a
alpha-Terpineol	-	-	-	0.03±0.01a	0.10±0.01a
β-caryophyllen	0.15±0.02c	0.09±0.01c	1.41±0.16b	2.64±0.31a	1.50±0.32b
beta-pinene	36.12±5.64b	57.59±3.34a	39.84±2.43b	31.57±1.64b	19.78±2.76c
Myrcene	-	-	5.78±0.35a	4.72±0.30a	4.51±0.33a
Cineole	0.30±0.04b	0.27±0.04b	0.35±0.06ab	0.50±0.05a	0.26±0.03b
SABINENE	-	-	0.05±0.01a	0.91±0.09a	1.66±0.23a
Camphene	-	0.03±0.01a	0.05±0.00ab	0.11±0.01b	2.95±0.25b
Ocimene	1.01±0.12b	0.75±0.03c	0.55±0.08d	0.45±0.03d	2.20±0.13a
terpinolene	0.06±0.01d	0.64±0.01c	3.13±0.42b	3.39±0.38b	24.25±0.68a
(+)-trans-Isolimonene	0.06±0.01a	1.18±0.00a	-	-	-
(Z)-13,7-dimethyl-3,6-octatriene	1.00±0.14b	0.25±0.04a	0.60±0.05b	0.67±0.04b	-
2-Carene(7CI,8CI)	2.11±0.26a	-	-	-	-
(S)-(-)-Limonene	-	-	0.07±0.01a	0.02±0.00a	1.86±0.17b
delta-elemene	0.05±0.01b	0.05±0.01b	0.05±0.01b	0.32±0.04a	0.32±0.09a
(+)-2-Carene	-	-	-	-	1.04±0.04a
1,3,5,5-Tetramethyl-1,3-cycloh	-	-	0.03±0.01a	0.19±0.01a	0.60±0.06a
1,5-dimethyl-5-cyclooctadiene	-	-	-	6.11±0.75a	1.85±0.43a
(+)-m-Mentha-1(6),8-diene	13.51±2.20a	11.94±0.74a	0.30±0.03b	0.13±0.01b	0.04±0.01c
2,4(8)-p-Menthadiene	3.16±0.42a	1.64±0.12a	0.07±0.01a	-	-
1,4-Dimethyl-4-vinylcyclohexene	0.28±0.07a	0.43±0.01a	0.04±0.01a	-	-
(-)-ALLOAROMADENDRENE	2.68±0.37c	0.17±0.01a	0.03±0.00a	-	-
Methyl formate	0.17±0.02a	-	-	-	-
Isobutyl acetate	0.13±0.01a	-	-	-	-
Butyl hexanoate	0.05±0.01a	0.33±0.03a	0.17±0.01a	-	-
3,7-dimethyl-1,6-octadien-3-ol formate	-	2.77±0.50a	1.73±0.39a	5.04±0.77a	4.75±0.28a
ethy nitrite	-	-	-	0.10±0.01a	0.09±0.01a
(E)-2-(2-Pentenyl)furan	30.05±1.28a	-	-	-	-
α,3-Dimethylstyrene	0.15±0.02a	0.17±0.02ab	0.27±0.03bc	1.69±0.26c	-
